# Supplementary material for: A Novel Approach Based on a Weighted Interactive Network to Predict Associations of MiRNAs and Diseases
Source: Int J Mol Sci. 2018 Dec 28;20(1):110. doi: 10.3390/ijms20010110 (PMC6337518; doi:10.3390/ijms20010110)
Supplement: Supplementary file 1 [file ijms-20-00110-s001.zip]

Archive with 4 entries (4 files):
- Supplementary file 1.txt
- Supplementary file 2.xlsx
- Supplementary file 3.xlsx
- Supplementary file 4.xlsx
