# Supplementary material for: A Novel Approach Based on a Weighted Interactive Network to Predict Associations of MiRNAs and Diseases
Source: Int J Mol Sci. 2018 Dec 28;20(1):110. doi: 10.3390/ijms20010110 (PMC6337518; doi:10.3390/ijms20010110)
Supplement: Supplementary file 1 [file ijms-20-00110-s001.zip › Supplementary file 1.txt]

92	160	0.426329533
93	160	0.438270968
59	160	0.439751404
145	160	0.440614069
364	160	0.442546619
93	107	0.445165303
59	90	0.446062065
92	107	0.446770594
308	1	0.447137136
50	160	0.448704025
59	161	0.4502093
308	149	0.4503434
308	148	0.451476061
93	90	0.452781642
364	92	0.452937388
92	90	0.454110146
308	150	0.455603691
59	243	0.455872712
126	90	0.456072633
364	107	0.456546294
145	243	0.456592446
59	150	0.456644294
329	150	0.457300427
59	86	0.457389446
364	88	0.457674995
59	149	0.457801731
308	2	0.458154115
93	92	0.45826782
93	88	0.459173376
308	6	0.45938715
59	148	0.459474482
308	260	0.459577641
50	210	0.459586818
308	174	0.459844741
329	160	0.46010362
308	173	0.460281671
329	86	0.460805636
308	8	0.4612961
308	210	0.462261352
308	48	0.46228816
63	150	0.462364797
304	160	0.462444192
92	92	0.463181536
364	48	0.463508943
59	1	0.463727275
93	48	0.4638876
308	5	0.464067303
329	10	0.464185462
364	90	0.464259487
92	88	0.464675768
282	126	0.464682707
308	7	0.464805959
59	48	0.464826332
329	88	0.465428386
377	148	0.465590306
329	90	0.465648617
329	48	0.466223731
7	160	0.466295459
329	245	0.466442385
93	243	0.466455528
271	160	0.466648195
364	243	0.466688268
329	244	0.466725045
65	160	0.466853715
377	160	0.46699404
50	47	0.467577897
329	47	0.467691059
329	210	0.467896134
145	36	0.468119944
308	310	0.468156847
308	160	0.468442685
364	110	0.468500307
364	210	0.468601217
377	48	0.468926798
145	111	0.468964302
126	150	0.468979616
126	88	0.469021075
126	160	0.469083787
364	148	0.469205581
59	210	0.469223656
308	175	0.46924135
308	4	0.46928614
364	149	0.469491557
308	92	0.46954099
59	107	0.469601796
282	145	0.469636298
35	160	0.469731085
364	310	0.470009173
308	10	0.470255165
59	173	0.470443767
59	174	0.470519145
308	152	0.470532729
147	243	0.470563534
126	175	0.470572288
50	173	0.470675054
370	148	0.470742055
59	260	0.470782012
308	90	0.471420967
329	93	0.471434845
217	111	0.471760985
92	110	0.471865507
304	149	0.471895084
282	482	0.471982928
378	48	0.472111622
329	143	0.47216942
50	174	0.472210599
59	117	0.472224706
241	111	0.472365961
364	97	0.472438327
329	494	0.472496303
329	174	0.472537936
364	150	0.472601149
61	92	0.472862216
329	149	0.473066341
93	161	0.473129407
61	107	0.473184896
217	158	0.473320849
329	92	0.473342191
329	260	0.473376247
126	148	0.473429615
329	148	0.473686348
50	260	0.473858273
308	11	0.47389159
126	260	0.47400915
304	148	0.474107375
308	161	0.474225966
59	92	0.474289491
378	47	0.47435264
12	48	0.474415689
59	8	0.474473584
126	210	0.474502075
50	150	0.474879122
12	107	0.47498504
377	149	0.475417399
377	150	0.475423026
12	90	0.475491511
329	154	0.47568986
59	3	0.47574985
378	479	0.475762745
308	119	0.475772142
59	2	0.475789674
92	48	0.475888505
59	152	0.475912123
50	2	0.476073194
165	173	0.476241766
308	3	0.47631399
329	119	0.476361449
370	150	0.476381573
147	200	0.476443235
308	110	0.476453692
145	47	0.476456438
93	110	0.476462301
92	1	0.476477569
93	210	0.476482935
308	88	0.476629339
93	149	0.476638728
329	77	0.477004265
240	126	0.477066006
169	9	0.47706914
364	47	0.477074478
59	119	0.477294305
12	161	0.477360257
241	160	0.477376392
282	113	0.477385634
364	158	0.477723741
241	482	0.47802683
329	173	0.478085537
145	114	0.478144845
364	1	0.478147366
308	165	0.478195258
147	19	0.478237273
50	48	0.478261587
59	138	0.478446254
145	158	0.478522258
59	158	0.47869714
59	482	0.478703361
169	76	0.478721949
236	160	0.478783467
65	243	0.478896596
50	6	0.478941517
50	8	0.478952615
50	5	0.478978681
329	482	0.479010422
308	109	0.47903524
50	464	0.479052386
308	77	0.479084879
364	11	0.479126413
214	108	0.479194475
364	111	0.479220702
308	107	0.47923351
92	111	0.479260265
329	186	0.479270083
240	482	0.479272998
59	111	0.479325395
169	160	0.479365713
50	149	0.479503159
377	154	0.479508025
282	111	0.479628418
282	158	0.479634046
308	244	0.479654346
61	160	0.47969464
329	11	0.479699705
50	148	0.479736867
378	243	0.479748591
93	148	0.479830754
147	47	0.479836454
50	482	0.479894029
59	143	0.480036692
364	77	0.480061241
92	243	0.480234452
240	146	0.480311937
126	152	0.480314797
329	152	0.480386861
147	201	0.48039576
329	51	0.48040954
308	87	0.480530755
308	185	0.480537168
269	107	0.480693681
50	7	0.480758426
308	117	0.480872884
252	160	0.480937392
59	47	0.480953041
145	99	0.481033783
50	113	0.481352755
59	87	0.481433246
304	1	0.481621679
50	86	0.481631241
50	152	0.481697287
7	90	0.481799477
370	149	0.48180545
59	175	0.481806002
59	245	0.481837176
65	90	0.481853361
241	107	0.481999861
145	482	0.482075649
364	86	0.482117749
377	86	0.482242291
145	145	0.482289439
364	175	0.48233073
304	150	0.482363925
304	86	0.482387538
93	47	0.482451937
364	138	0.482721387
378	160	0.482808444
304	10	0.482850545
241	158	0.482932253
7	88	0.482955979
50	193	0.482958209
329	117	0.482965905
59	4	0.483044179
308	245	0.483220582
50	1	0.483228081
308	93	0.48329235
165	1	0.48331413
93	150	0.483317661
236	107	0.483449722
236	47	0.483456413
50	92	0.483467505
92	5	0.483568678
364	27	0.483598834
329	176	0.483749763
50	93	0.483762565
282	110	0.483867377
59	88	0.4839922
147	83	0.484183552
50	90	0.484323924
147	479	0.484324259
59	6	0.484346212
378	107	0.484426853
12	88	0.484456724
59	10	0.484565997
329	114	0.484705363
50	107	0.484728103
364	170	0.484984852
364	185	0.485024307
147	170	0.48503722
364	244	0.485085321
50	77	0.485093597
126	48	0.485208671
364	93	0.485265896
169	77	0.485338657
93	111	0.485341797
217	113	0.485418202
364	17	0.485476761
282	146	0.485487255
304	165	0.485562733
63	86	0.485576899
50	4	0.485606669
308	108	0.485641371
282	160	0.485708957
145	479	0.485756342
364	19	0.485817406
126	143	0.48584271
329	310	0.48618969
126	86	0.486264584
63	160	0.4863704
308	47	0.486546793
308	27	0.486591507
93	143	0.486606684
93	158	0.486731483
59	19	0.486875684
364	174	0.486921661
59	133	0.486938189
364	260	0.487108175
364	133	0.487185088
364	100	0.48719806
329	165	0.487293369
59	310	0.487425903
65	88	0.487445063
260	108	0.487502566
308	143	0.487502717
253	160	0.487760133
364	15	0.487776955
364	126	0.487790259
304	5	0.487797416
364	145	0.487882529
92	158	0.487899915
378	138	0.488002784
169	137	0.488086754
240	158	0.48820853
50	194	0.488264053
364	464	0.48829731
59	7	0.488301874
329	492	0.488312493
329	185	0.488323659
147	199	0.488362028
308	138	0.488366151
93	97	0.488374187
147	99	0.488506584
145	126	0.488779374
59	113	0.488797284
92	145	0.488817065
308	243	0.488909473
50	161	0.488951583
147	114	0.488961725
364	479	0.488988397
50	19	0.489055874
147	36	0.489063102
364	301	0.489258935
308	133	0.489271587
145	174	0.489298508
93	193	0.489347353
364	6	0.489362904
364	245	0.489416665
126	138	0.48942233
92	7	0.489423074
329	27	0.489423757
93	260	0.489448778
145	110	0.489476949
50	170	0.489490434
364	87	0.48954599
93	15	0.48956725
126	107	0.489602533
377	47	0.489621902
126	243	0.489636347
59	170	0.489642012
217	47	0.48973233
364	289	0.489794409
364	36	0.489799981
50	310	0.489812515
93	138	0.489875831
50	88	0.490030708
92	47	0.490056339
364	7	0.490096479
147	160	0.490117146
59	110	0.490208102
308	482	0.490246485
304	47	0.490275631
93	310	0.490312588
308	492	0.490420117
59	126	0.490423773
92	126	0.49060011
50	243	0.490616444
214	158	0.490631478
364	173	0.490639738
59	165	0.490671835
59	77	0.490674801
269	160	0.490777841
145	170	0.490987013
377	138	0.491007568
93	77	0.491147019
59	181	0.49122028
59	5	0.491242747
217	482	0.491342946
329	36	0.491502218
50	138	0.491514212
217	108	0.491678907
236	92	0.49172247
241	146	0.491785619
364	71	0.491803204
59	492	0.491932359
147	126	0.491940623
93	174	0.491979413
7	150	0.491980376
377	107	0.492093033
92	210	0.492146267
7	149	0.492283969
378	158	0.492304683
240	145	0.492336784
92	2	0.492373596
377	133	0.492422086
53	90	0.492434944
364	119	0.492454145
65	158	0.492539862
92	146	0.492567199
308	494	0.492578807
59	97	0.492636333
236	4	0.492638794
61	48	0.492642681
92	108	0.492685387
282	243	0.492722989
93	86	0.492743892
50	195	0.492966045
59	154	0.492974004
120	150	0.493149492
236	2	0.493150775
377	479	0.493227405
93	464	0.493256335
308	183	0.493268992
304	3	0.493412356
304	6	0.493475752
65	482	0.493489264
50	479	0.493535178
126	133	0.493567633
364	12	0.493594336
260	113	0.493660921
364	127	0.493743269
53	160	0.493789825
59	180	0.493805585
329	243	0.493813671
364	172	0.493823017
364	143	0.493837057
59	36	0.493918295
304	77	0.4939233
214	113	0.493932387
282	174	0.493941615
169	206	0.493945365
378	88	0.49396712
329	17	0.493968514
364	181	0.494016128
50	3	0.494044085
12	174	0.494125619
241	145	0.494187915
59	127	0.494300465
145	90	0.494369232
93	146	0.494415207
59	9	0.494509207
329	170	0.494559527
92	175	0.494606456
145	15	0.494607641
50	200	0.494645449
253	47	0.494702776
304	117	0.494742876
59	145	0.494763645
236	464	0.494782991
236	310	0.494789788
63	289	0.49479492
65	161	0.494818044
304	48	0.494820693
304	4	0.494822313
59	108	0.494917605
282	108	0.495049033
304	110	0.49516302
364	180	0.495300778
253	111	0.495313237
93	145	0.495386459
329	102	0.495479694
377	77	0.495493932
364	144	0.495506122
364	113	0.495535562
7	48	0.495543103
59	131	0.495552627
145	173	0.495577483
308	111	0.495581164
50	154	0.495603775
304	170	0.495614842
308	100	0.495630559
304	2	0.495658605
282	46	0.495691682
308	158	0.495753183
308	131	0.495766762
304	8	0.495792942
65	47	0.495814232
364	80	0.495835497
308	289	0.49584094
92	6	0.495912552
126	149	0.495952476
50	186	0.495963712
145	200	0.495998092
364	131	0.496209804
302	243	0.496281686
364	117	0.496304259
236	3	0.496326419
63	48	0.496328997
63	148	0.496366735
329	265	0.496428576
304	7	0.496486553
147	464	0.496510745
165	2	0.496515319
304	260	0.496525997
370	260	0.496536312
308	170	0.496618181
304	479	0.49662196
329	175	0.496655656
236	6	0.496673949
63	161	0.496677898
364	51	0.49670633
377	185	0.496720134
93	93	0.496746239
364	207	0.496871255
236	7	0.496873232
377	243	0.497125235
282	479	0.497133635
304	245	0.497143691
378	154	0.497214157
240	111	0.497263784
252	170	0.497263954
12	92	0.497290316
308	36	0.497316557
364	176	0.497359542
50	126	0.497424887
364	165	0.497495284
93	76	0.497496754
59	244	0.49753482
59	144	0.497675531
236	9	0.497738519
147	484	0.497754464
93	80	0.497831076
93	9	0.497840928
145	19	0.497857871
50	201	0.497889735
126	158	0.497909621
214	111	0.498006442
236	5	0.498128768
308	181	0.498151446
252	19	0.498204882
304	11	0.498223352
93	245	0.498248082
329	484	0.49826948
329	108	0.498367256
92	173	0.498557975
93	173	0.498572805
92	310	0.498757993
377	92	0.498764106
59	484	0.498827399
282	114	0.498874576
126	310	0.498876572
260	111	0.498917051
93	482	0.498925357
145	161	0.498944832
304	119	0.499001573
63	138	0.499035844
147	158	0.499053924
92	150	0.499066031
282	83	0.499075267
59	146	0.499125233
217	243	0.499149808
59	183	0.499162775
93	71	0.499248331
93	479	0.499301695
145	205	0.49931042
364	46	0.499334925
282	47	0.499386405
145	201	0.499393759
304	244	0.499444082
93	152	0.499487174
282	90	0.499496177
304	90	0.499526154
370	86	0.49958857
50	244	0.499621873
236	1	0.499621961
377	170	0.499734862
50	245	0.499853128
50	10	0.499863244
93	176	0.499933817
92	86	0.499945806
252	158	0.499973209
377	117	0.499976611
145	93	0.500066671
260	482	0.500202326
364	193	0.500218377
260	158	0.500226761
59	185	0.500246587
93	27	0.500253386
308	180	0.500389908
59	195	0.500418417
93	126	0.500431453
329	139	0.500472717
63	154	0.500480172
93	87	0.500504259
50	9	0.500562843
93	17	0.500572203
50	11	0.500645112
377	88	0.500666206
147	186	0.500900715
329	181	0.50094183
165	47	0.500953269
126	1	0.500997946
241	108	0.501037079
217	107	0.501080103
147	119	0.501089925
92	479	0.501139616
145	113	0.501203194
59	114	0.501212532
217	146	0.501392325
50	127	0.501421476
92	4	0.501461484
378	92	0.501488219
59	100	0.501505935
59	464	0.501538494
378	111	0.501551215
329	111	0.501563535
378	90	0.501568331
329	76	0.501586132
145	107	0.501595152
308	114	0.501612233
92	87	0.501669001
217	145	0.501674575
165	3	0.501697877
290	243	0.501746027
378	148	0.501761349
59	323	0.501822644
364	82	0.501839478
241	126	0.501934935
329	110	0.501967797
329	9	0.502036067
61	2	0.502038081
93	119	0.502113728
92	8	0.502173689
59	93	0.502205055
236	210	0.502234896
59	11	0.502237833
145	108	0.502356347
236	48	0.502360855
59	71	0.502456513
126	92	0.502719943
377	195	0.502736804
378	110	0.502763473
214	107	0.502779264
61	4	0.502845336
329	15	0.502854129
165	87	0.502919024
329	80	0.502930115
282	173	0.502972639
304	107	0.502973886
92	482	0.503015545
50	51	0.503046709
63	87	0.503137401
126	244	0.503148612
364	9	0.503150651
252	482	0.503165728
145	210	0.503186932
165	150	0.503206019
304	310	0.503355119
50	185	0.503493597
63	149	0.50349533
364	321	0.503505412
12	150	0.503505777
50	111	0.503526222
364	137	0.503566152
93	113	0.503592624
308	144	0.503650617
165	152	0.503671737
214	92	0.503678672
61	173	0.503681499
50	180	0.503757797
252	47	0.50379986
165	160	0.503834911
50	158	0.503850295
304	102	0.503866287
7	117	0.503870275
50	145	0.503986479
65	48	0.504030312
59	194	0.504031916
304	19	0.504064249
145	119	0.504113826
214	160	0.504125967
236	77	0.504130868
59	27	0.504182681
304	494	0.504206594
93	100	0.504242062
252	243	0.504280576
329	158	0.504334797
50	289	0.504341551
329	183	0.50434546
236	245	0.504350461
378	145	0.504360229
329	495	0.504379148
12	152	0.504382973
236	154	0.504417193
59	193	0.504428316
329	465	0.504470223
7	148	0.504480928
50	144	0.504551629
253	243	0.504607504
165	8	0.504686713
59	15	0.50475862
50	114	0.504834098
65	16	0.504834589
378	146	0.504847665
377	11	0.50491942
93	172	0.50494977
59	46	0.504974997
236	10	0.504975646
253	158	0.504996238
304	176	0.505047079
282	107	0.505052373
50	143	0.505076825
282	2	0.505084237
308	80	0.505092506
329	131	0.505140632
93	323	0.505150453
65	107	0.505152345
59	493	0.505254914
364	114	0.505260647
236	93	0.505267225
236	8	0.505287015
93	51	0.505314712
308	176	0.50532757
50	175	0.505378184
308	97	0.505420985
370	10	0.505441761
253	173	0.505443727
93	82	0.505453195
240	110	0.505520108
65	174	0.505635776
61	310	0.505717753
93	181	0.505734044
342	243	0.505740405
282	4	0.505752481
93	289	0.505776754
175	27	0.505785917
329	179	0.505791982
145	146	0.506008597
93	170	0.506115111
236	260	0.506147532
252	479	0.506278549
93	301	0.506293708
364	240	0.506298347
92	3	0.506515959
290	160	0.506538388
304	207	0.506552845
329	194	0.506583923
93	244	0.506598105
308	17	0.506641986
308	86	0.506675873
329	109	0.506709545
329	189	0.506778476
165	5	0.506785411
59	137	0.50692117
147	251	0.506945403
214	482	0.507013253
147	159	0.507041791
377	90	0.507055847
329	1	0.507098756
308	19	0.507147682
364	73	0.50743734
35	107	0.50744447
147	113	0.507449572
236	90	0.507493255
240	108	0.507508469
378	170	0.50754576
61	1	0.507589122
120	494	0.507619255
93	36	0.507625327
308	15	0.507629457
145	92	0.507646157
120	148	0.507655066
304	9	0.507791885
147	15	0.507802218
93	235	0.507883269
282	6	0.507891562
236	175	0.507913864
59	205	0.507922067
93	117	0.5079558
252	111	0.507982755
169	143	0.507991193
364	484	0.507991809
93	137	0.507991959
260	146	0.508079254
304	484	0.508157508
93	185	0.508191863
260	126	0.508236081
282	200	0.508269704
253	174	0.508309978
282	5	0.508311456
236	244	0.508317784
308	207	0.50834438
260	145	0.508369324
92	149	0.508419648
304	136	0.508422372
364	56	0.50843302
92	180	0.508446466
123	160	0.508477953
304	143	0.508508879
236	152	0.508513373
304	289	0.508518991
304	92	0.508531311
240	107	0.508538983
147	483	0.50859497
59	18	0.508598014
252	126	0.508607043
12	47	0.508617831
59	207	0.508676635
147	210	0.508689587
63	90	0.508748326
59	102	0.508826243
145	88	0.508867286
165	175	0.508882703
181	111	0.50890024
378	244	0.508907854
282	86	0.508920202
120	149	0.508976554
120	9	0.509000558
61	174	0.509006155
329	207	0.509029684
214	146	0.509114043
147	93	0.509116196
329	172	0.50913743
147	90	0.509137873
59	16	0.509205117
282	1	0.50926267
50	17	0.509290159
185	160	0.509299714
253	90	0.509358161
236	323	0.509367234
282	161	0.509406778
50	36	0.509430066
126	245	0.509461696
269	173	0.509510627
236	243	0.509556247
181	158	0.50956545
329	71	0.509586017
282	7	0.509613248
61	90	0.509618261
169	323	0.509621475
126	161	0.509716127
147	111	0.509828011
308	126	0.509893456
50	97	0.510023704
253	36	0.510084143
364	432	0.510194543
304	492	0.510275163
7	210	0.510336884
61	175	0.510359009
50	323	0.510370184
61	464	0.510511112
63	195	0.510520613
59	189	0.510523361
377	465	0.510582536
236	173	0.510710062
329	137	0.510729979
282	150	0.510767873
329	2	0.51082534
253	3	0.510830448
304	185	0.510835985
304	173	0.510872193
241	110	0.510881029
59	134	0.510883508
378	152	0.510901809
308	235	0.510907695
364	16	0.510911262
282	88	0.510922624
378	185	0.510951183
59	321	0.510959994
377	289	0.511016654
50	110	0.511026864
169	180	0.511097137
65	113	0.511153137
93	492	0.511160272
308	194	0.511168313
147	202	0.511208937
370	19	0.51121735
377	194	0.511232269
65	126	0.511232637
308	189	0.511274803
93	1	0.511285836
236	138	0.511378051
50	108	0.511478642
50	76	0.511490223
240	113	0.511597898
147	176	0.511601447
59	17	0.51164909
50	153	0.511652603
61	245	0.511655078
145	186	0.511671561
217	173	0.511680468
147	88	0.511683007
290	158	0.511689782
282	195	0.511790936
378	10	0.511821572
252	18	0.511832802
236	161	0.511853264
50	27	0.511856125
59	172	0.511862068
92	193	0.511888584
147	492	0.511921187
364	8	0.511933872
93	321	0.511978705
252	36	0.512007998
236	11	0.512018909
165	7	0.512076547
236	88	0.512087366
304	80	0.512197715
253	4	0.512213047
126	10	0.512246999
253	119	0.512253077
120	48	0.512266983
147	110	0.512290876
253	1	0.512292596
290	111	0.512294089
50	119	0.512318022
236	143	0.512376928
282	11	0.512381577
304	93	0.512400609
282	170	0.512412198
126	108	0.512459545
35	92	0.51255286
126	165	0.512582315
377	158	0.51260225
269	113	0.512635841
377	109	0.512654876
61	88	0.512789485
236	195	0.512824527
93	144	0.512895322
364	491	0.512902349
126	11	0.513005856
63	107	0.513009602
377	108	0.513037083
92	11	0.513049128
377	152	0.513054155
364	186	0.513058788
65	146	0.513086159
165	210	0.513133499
236	76	0.513147051
364	85	0.513204554
304	51	0.513211577
169	100	0.513212992
304	210	0.513297703
169	183	0.51331746
253	110	0.513378925
364	5	0.513436142
260	47	0.513442688
255	160	0.513444746
253	210	0.513455896
7	289	0.513475183
59	494	0.51359364
50	181	0.513633697
236	87	0.513644551
364	189	0.51366761
59	61	0.51391129
145	202	0.513914398
377	482	0.513939263
236	186	0.51405258
126	100	0.514057446
364	195	0.514069665
282	100	0.514070116
50	137	0.514148635
252	146	0.51416159
240	92	0.514173722
93	19	0.514195425
253	88	0.514203303
308	73	0.514340555
165	260	0.514405523
370	170	0.514487614
93	265	0.514646042
377	265	0.514712648
236	46	0.514732691
59	265	0.514760665
92	194	0.514788863
290	482	0.51487298
304	495	0.514885689
50	117	0.514942571
59	109	0.514955597
236	479	0.514971449
93	484	0.515041708
147	16	0.515099199
145	82	0.51511185
59	235	0.515123991
377	145	0.515127509
269	92	0.515138309
126	111	0.51516191
217	114	0.515184714
50	46	0.515272027
53	149	0.515338622
59	301	0.515506843
364	265	0.51551568
253	126	0.515560984
12	173	0.515622027
370	71	0.515622693
50	207	0.515675765
236	174	0.515696533
61	36	0.515762046
92	432	0.515803618
282	3	0.51583835
181	482	0.515921974
282	154	0.515950658
236	111	0.515996757
50	165	0.516018368
50	146	0.516021954
377	176	0.516147803
364	102	0.516214325
61	47	0.51622641
63	19	0.516235244
329	208	0.516255526
304	131	0.516271972
126	494	0.51628401
257	150	0.516290356
253	479	0.516323465
61	7	0.51634817
377	143	0.516405928
50	235	0.516433457
50	12	0.516450195
364	99	0.516466668
126	2	0.51650121
63	494	0.516522156
304	208	0.516536721
147	127	0.51657317
145	464	0.516601536
50	80	0.516603229
282	127	0.516627763
217	100	0.516651027
329	97	0.516677243
214	243	0.516830388
304	189	0.516874816
304	429	0.516899291
65	92	0.516975844
12	1	0.517043591
282	8	0.51707893
304	83	0.517095613
92	46	0.517147552
236	158	0.517178311
165	113	0.517244496
126	97	0.517301206
304	97	0.517408401
377	494	0.517425687
253	260	0.517452812
260	110	0.51749819
252	80	0.517546785
236	150	0.517556412
61	143	0.517668079
59	176	0.517676334
253	46	0.517685238
92	133	0.517706821
50	61	0.517752783
50	131	0.517767101
252	145	0.517793558
61	323	0.517852168
147	153	0.517888355
304	111	0.517890197
181	145	0.51791058
93	114	0.517939375
308	12	0.517957493
282	27	0.517961892
370	464	0.518002871
50	199	0.518008059
253	2	0.518075707
237	107	0.518084766
50	135	0.518117652
12	111	0.518192406
214	126	0.518193676
92	189	0.518199065
50	140	0.518211751
282	180	0.518218628
253	146	0.518238978
142	48	0.518273178
61	9	0.518299052
253	113	0.518358157
93	85	0.518373292
236	114	0.518385165
93	186	0.51839852
53	210	0.518408781
7	119	0.518414744
126	154	0.518419795
253	464	0.518476213
377	245	0.518483289
370	210	0.518506656
50	205	0.518660742
217	126	0.518683368
214	110	0.518711618
119	5	0.518763006
236	126	0.518788883
241	92	0.518964821
12	149	0.518966091
377	19	0.518973504
93	134	0.518975904
253	492	0.519013009
364	146	0.519021626
214	145	0.519045364
50	176	0.519059328
59	12	0.519065033
165	107	0.519077368
119	149	0.5191266
253	117	0.519135433
165	4	0.519140437
378	245	0.519165188
7	154	0.51916698
93	205	0.51918939
120	152	0.519218724
248	482	0.519248108
364	257	0.519412771
329	134	0.51941884
92	9	0.519431108
329	4	0.519432123
308	178	0.519475954
282	148	0.519555402
59	83	0.519590042
181	107	0.51968848
236	193	0.519795855
329	73	0.519859377
236	134	0.51995319
236	484	0.519961326
329	3	0.519971975
323	92	0.519972057
145	176	0.519995739
378	464	0.520002774
119	289	0.520055457
364	4	0.520153078
214	47	0.520160874
145	199	0.52018286
63	479	0.520197173
65	479	0.520202365
61	244	0.520218914
61	170	0.520272316
236	97	0.520325898
119	9	0.520336521
210	243	0.520350491
364	233	0.520418255
304	12	0.520436712
92	161	0.520442746
12	10	0.520464774
236	493	0.5204992
63	152	0.520516195
364	482	0.520553191
329	193	0.520773364
50	134	0.520786903
236	145	0.520798139
92	174	0.520835422
236	180	0.5208425
304	172	0.520843274
378	126	0.520883062
236	146	0.520977342
380	160	0.52097892
169	205	0.521037696
147	174	0.521073815
364	10	0.521159396
50	183	0.52118051
59	178	0.521184169
65	170	0.521224023
92	15	0.521315739
92	73	0.521317197
304	71	0.521342719
377	144	0.521351721
147	209	0.521375943
237	160	0.521484351
147	145	0.521548343
282	185	0.521641184
123	92	0.521669181
253	149	0.521677634
370	102	0.521711666
65	110	0.521733255
302	113	0.52175364
126	482	0.521765966
243	107	0.52178248
252	210	0.5218154
63	144	0.521834451
206	160	0.52185425
50	82	0.521893706
63	170	0.52189944
236	100	0.521951488
120	90	0.522002815
377	111	0.522029779
50	492	0.522055634
308	145	0.522074858
120	86	0.522130558
120	4	0.522133655
304	135	0.522184811
93	2	0.522215429
165	6	0.522239223
147	482	0.522289084
59	89	0.52236522
370	77	0.522376637
7	133	0.522408595
63	1	0.522432612
290	145	0.52248586
119	2	0.522573862
364	256	0.522608642
92	131	0.522757648
364	218	0.522772487
378	117	0.522820972
282	201	0.522838968
50	102	0.522873812
377	244	0.522919348
53	88	0.522960338
323	175	0.523042264
59	51	0.523268097
304	243	0.523371845
236	170	0.523377403
50	172	0.52339376
364	200	0.523430507
65	111	0.523440377
61	195	0.523553433
93	12	0.523557069
236	117	0.523649327
253	170	0.523649809
61	93	0.523673316
120	3	0.523677618
63	88	0.523764902
271	76	0.523794582
370	244	0.523800339
342	111	0.523844899
342	158	0.523873607
214	194	0.523878008
282	48	0.52388328
65	154	0.523976005
370	48	0.524010742
282	207	0.524012602
304	181	0.524019697
142	92	0.524037307
236	119	0.524064163
212	111	0.524190241
364	492	0.524202735
59	140	0.524218705
63	244	0.524250568
217	175	0.524316653
210	158	0.524407261
237	92	0.524409316
181	126	0.524482614
93	465	0.524508891
329	289	0.524518347
145	11	0.524550266
165	90	0.524611665
282	257	0.524617832
119	4	0.524721989
59	432	0.524727071
364	397	0.524736101
92	205	0.524766067
165	9	0.524782827
12	260	0.52483015
50	233	0.524838918
142	150	0.524860171
378	109	0.524877486
304	175	0.524914346
165	88	0.525041645
257	260	0.525074075
323	111	0.525110476
61	154	0.525123684
145	87	0.52515072
61	77	0.525207973
165	174	0.525266296
240	180	0.525306253
378	260	0.525310243
61	479	0.525312987
257	210	0.525317971
50	189	0.525341576
243	160	0.525397529
253	150	0.525468158
364	135	0.525480571
65	165	0.525502788
212	158	0.525622244
252	15	0.525650498
364	229	0.52566172
93	183	0.525685395
120	6	0.525713505
50	321	0.525714818
217	174	0.525811459
252	119	0.525829715
181	146	0.525923513
145	465	0.526034828
93	155	0.526043665
252	200	0.526059348
377	119	0.526090766
248	126	0.526216562
61	117	0.526303687
65	117	0.526331325
50	18	0.52636642
282	149	0.526375022
236	15	0.526409978
119	6	0.526412061
269	174	0.526523626
93	178	0.526534078
119	3	0.526534722
50	301	0.526541504
210	111	0.526604301
253	9	0.52661988
65	150	0.526722093
145	181	0.526749322
252	114	0.526762832
65	36	0.526853011
61	11	0.526874683
145	84	0.526877119
329	135	0.526884077
210	482	0.526941175
61	161	0.526970473
12	110	0.526999195
50	104	0.52702612
61	186	0.527037609
236	185	0.52704886
169	107	0.527074459
65	173	0.527087842
142	1	0.527088251
63	245	0.527110949
93	5	0.527123349
59	208	0.527200624
253	145	0.527202876
364	295	0.527248246
120	87	0.527252904
145	115	0.527279357
236	205	0.52728235
282	210	0.527342381
245	482	0.527372
12	133	0.527433456
92	207	0.52757315
63	79	0.527576653
370	119	0.52761788
257	152	0.527632884
329	136	0.527640658
165	86	0.527643098
236	194	0.527648561
61	243	0.527692112
92	51	0.52770869
342	482	0.527734472
304	205	0.527754952
53	47	0.527791037
253	93	0.527799587
253	107	0.527814956
236	165	0.527833237
145	251	0.527857392
53	150	0.52790584
50	219	0.528030813
253	16	0.528065237
92	154	0.52810035
126	110	0.528142723
282	19	0.528205743
364	121	0.528206496
61	110	0.52822985
236	482	0.528303984
65	114	0.528304272
165	479	0.528324773
364	108	0.528408027
304	133	0.528431272
364	206	0.528530268
252	176	0.528544513
364	201	0.528594358
50	56	0.528596118
304	158	0.528637084
61	6	0.528695013
236	144	0.52882725
50	73	0.528846263
260	160	0.528854963
165	243	0.528897127
165	93	0.528940008
12	138	0.528984527
282	193	0.529002077
304	146	0.529071306
50	159	0.529105197
61	194	0.529160458
253	109	0.529201521
323	47	0.529222786
50	206	0.529236601
120	1	0.529318774
61	3	0.529392323
59	495	0.529428403
282	194	0.529450935
282	176	0.529550041
65	175	0.529658232
93	491	0.529676305
236	149	0.529747088
253	161	0.529776664
282	139	0.529789397
59	171	0.529790843
120	260	0.529802099
7	161	0.529814603
253	8	0.529827704
377	484	0.529910848
217	92	0.530094741
119	150	0.530099681
93	240	0.530137955
93	11	0.530156295
93	122	0.530181739
93	104	0.530197098
290	126	0.530219087
92	19	0.530222919
142	149	0.530223099
253	105	0.530235595
50	99	0.530257356
145	303	0.530319104
356	160	0.530328751
253	165	0.530372161
59	206	0.53038081
93	494	0.530412958
308	139	0.530435666
61	111	0.530506876
50	79	0.530509743
95	160	0.530568942
165	126	0.530610459
120	143	0.530625276
253	154	0.530679786
282	99	0.530682901
63	183	0.530690119
119	1	0.530692862
282	244	0.530740061
147	180	0.530760582
7	107	0.530763406
241	113	0.530803728
7	152	0.530820775
377	180	0.530857882
147	137	0.530876857
119	154	0.530930133
377	10	0.530945801
253	148	0.530969838
253	83	0.531032802
7	158	0.531039884
302	482	0.531077085
253	205	0.531118007
93	256	0.531152242
50	171	0.531185846
92	77	0.53124955
236	113	0.531254035
364	184	0.531262624
236	207	0.531272266
378	173	0.53131966
323	173	0.531326296
269	111	0.531342871
253	17	0.531349454
65	87	0.531355141
91	90	0.531377384
342	4	0.531395211
65	108	0.531413779
93	233	0.531452917
377	126	0.531461328
290	479	0.531572278
59	85	0.531597454
210	126	0.531630496
378	113	0.531640241
364	155	0.531659545
126	145	0.531683701
304	88	0.531728418
63	4	0.531888259
165	10	0.531904107
253	186	0.531983867
217	194	0.531991816
282	92	0.532045371
364	76	0.532078135
364	152	0.532119695
63	110	0.532159354
282	256	0.532193855
59	79	0.532220562
119	86	0.532242443
63	301	0.532292717
61	138	0.532382146
165	464	0.532431364
120	245	0.532433184
59	159	0.532534197
92	170	0.53256386
93	127	0.532564759
342	126	0.532588467
370	51	0.53261004
93	229	0.532623315
7	482	0.532638242
169	193	0.532658574
145	183	0.532701671
337	160	0.532725127
93	136	0.532726708
253	87	0.532746699
145	83	0.53275625
63	465	0.532765635
308	479	0.532821999
304	145	0.532830508
377	114	0.532904644
63	84	0.532919402
253	15	0.532932723
147	79	0.532948283
253	152	0.532983983
329	218	0.533009774
302	158	0.533059463
90	107	0.533064045
282	153	0.533097213
236	321	0.533133879
59	257	0.533175911
252	90	0.533205945
93	376	0.533255499
253	92	0.533261611
59	115	0.533308692
63	2	0.533318298
308	301	0.53336365
236	176	0.533393663
308	154	0.533408852
50	178	0.533465697
63	484	0.533495982
169	156	0.533540076
61	100	0.533571807
120	10	0.533627598
364	194	0.533660022
210	113	0.533692944
281	9	0.533699705
364	197	0.533719464
329	397	0.53372529
304	76	0.533746866
169	207	0.533753321
252	492	0.533764171
377	492	0.533787171
377	210	0.533790516
61	134	0.533849345
41	150	0.533894873
50	202	0.533916943
364	79	0.533944385
308	136	0.533970911
269	158	0.533977298
245	111	0.534046128
236	172	0.534054315
147	117	0.534084505
236	36	0.534125332
63	464	0.534135394
65	180	0.534145359
248	111	0.534158521
92	16	0.53419376
329	295	0.534255429
65	10	0.534310935
169	170	0.534314537
120	88	0.534324016
304	126	0.534339287
364	122	0.534354264
63	83	0.534365325
61	144	0.534378981
59	376	0.534402528
63	11	0.534411673
120	2	0.534465516
304	104	0.534504277
253	99	0.534545845
169	493	0.53467027
126	3	0.53469331
65	185	0.534729525
240	160	0.534737598
119	7	0.534744793
248	158	0.534795337
282	144	0.534835645
59	76	0.534840118
53	110	0.534844524
50	136	0.534846013
147	184	0.534865794
181	160	0.534901105
92	17	0.534930657
364	154	0.534952809
212	108	0.534967735
236	148	0.534979554
145	179	0.535019123
50	432	0.535109189
126	185	0.535111299
119	10	0.535162272
245	158	0.535162495
253	48	0.5352796
377	464	0.535328876
329	107	0.535348861
169	185	0.535351495
329	432	0.535409073
119	117	0.535443816
329	16	0.535444764
120	8	0.535481249
90	160	0.535492872
169	161	0.53552871
253	76	0.535628698
282	199	0.535706051
93	219	0.535811061
53	173	0.535829961
282	289	0.535832865
248	146	0.53586413
342	145	0.535880463
378	135	0.535897014
339	160	0.535903675
377	186	0.535906801
304	235	0.535909303
147	257	0.535925816
145	301	0.535954899
93	194	0.536000034
50	179	0.53601532
364	219	0.536054051
59	289	0.536164905
245	126	0.536166099
50	484	0.5361752
282	109	0.536216818
282	465	0.536266629
248	145	0.536281432
210	145	0.536298874
236	51	0.536299963
364	139	0.536310443
92	56	0.536350783
119	8	0.53637537
377	146	0.536396876
50	184	0.536421809
212	146	0.536477699
281	4	0.536484291
126	195	0.536489806
145	56	0.536512257
281	6	0.536571226
304	154	0.536579339
61	150	0.536588727
145	240	0.536599199
12	9	0.536622801
169	4	0.536744488
145	154	0.536748425
169	178	0.536778068
145	105	0.536779629
210	146	0.536794079
302	145	0.536811576
245	146	0.536832911
282	16	0.53685724
169	6	0.536864547
236	17	0.536888163
93	3	0.536894683
119	148	0.536923229
377	161	0.536964393
50	429	0.537109106
214	193	0.537120844
302	108	0.537206216
281	3	0.537257078
378	77	0.537260651
281	2	0.537285804
282	181	0.537292786
61	46	0.537295205
63	16	0.537304266
253	108	0.537407926
245	145	0.537487953
329	479	0.537577411
110	1	0.537578851
50	16	0.537607237
119	87	0.537622306
92	172	0.537632148
145	139	0.537636723
53	243	0.537692161
64	160	0.537693671
253	183	0.537762228
364	161	0.537770273
44	8	0.537774771
253	201	0.537786885
120	5	0.537792824
126	181	0.5378541
50	465	0.537885287
252	88	0.537899078
282	172	0.537913789
63	92	0.537925305
169	482	0.537976252
212	110	0.538019628
329	19	0.538055139
126	119	0.538067343
308	18	0.538127439
212	145	0.538138575
282	159	0.53814889
147	149	0.538153726
165	195	0.538156081
61	10	0.538184145
142	210	0.538210355
147	84	0.53826037
253	143	0.538300542
282	117	0.538307757
63	10	0.538313122
50	84	0.538333674
377	76	0.538413042
210	110	0.538414656
236	73	0.538457906
50	251	0.538460031
308	164	0.538462433
370	47	0.538526797
253	6	0.538541894
364	61	0.538554642
236	80	0.53866974
281	8	0.538687591
61	165	0.538696809
210	47	0.538740136
7	111	0.538742326
61	71	0.538810797
93	89	0.538876174
281	7	0.538945119
290	146	0.538965399
364	159	0.5389987
191	107	0.53900083
93	187	0.539005163
253	494	0.539081459
53	174	0.539111089
65	245	0.539137556
7	181	0.539312893
253	127	0.53932002
253	199	0.539350484
364	115	0.53936329
222	111	0.539363845
169	46	0.539374691
126	76	0.539380877
61	301	0.539436874
93	257	0.539450376
63	179	0.539631185
93	184	0.539632455
253	5	0.539702072
92	148	0.539718357
169	146	0.53973208
169	144	0.539808826
378	149	0.539840638
253	7	0.539843047
304	482	0.539870778
169	111	0.539886321
236	19	0.539895787
63	133	0.539958358
236	155	0.539959125
253	251	0.539992858
282	135	0.540021317
12	160	0.540067702
142	148	0.540098692
370	93	0.540132021
236	181	0.540170843
110	6	0.540202226
236	208	0.540215224
282	484	0.54022514
217	180	0.540299495
110	2	0.540362388
253	153	0.540396154
241	243	0.540454318
236	492	0.540488863
142	260	0.540610867
126	71	0.540624865
63	265	0.540692785
120	289	0.54069552
308	465	0.540756124
63	166	0.54078492
377	137	0.540795363
236	82	0.540825253
257	148	0.540840396
59	98	0.540862005
378	18	0.540902038
252	152	0.540949213
364	136	0.541016273
110	7	0.541021849
304	159	0.541041522
50	229	0.541052044
281	154	0.541125108
93	108	0.541146102
253	82	0.54118316
253	265	0.541272871
236	133	0.541277862
290	82	0.541302426
147	166	0.541318033
329	161	0.541365938
79	170	0.541371641
253	310	0.541463864
222	158	0.541493187
93	98	0.541556544
253	135	0.541622931
126	172	0.541629763
50	166	0.541631483
126	9	0.54166484
217	193	0.54167762
308	218	0.541725505
145	310	0.541746944
50	240	0.541758815
7	138	0.541765466
252	205	0.541779934
304	219	0.541846737
93	429	0.541866944
145	492	0.541866997
236	83	0.541892202
370	181	0.541909513
253	80	0.541947723
253	166	0.54202126
145	1	0.542050676
269	110	0.542068692
93	79	0.542095264
61	492	0.54217184
145	18	0.542179462
253	27	0.542241922
126	134	0.542284101
329	138	0.542390628
65	9	0.542459502
282	265	0.542546138
214	175	0.542595166
281	493	0.542718073
253	179	0.542731842
257	86	0.542854062
61	484	0.542868124
282	301	0.54288996
61	109	0.542911069
53	107	0.542989444
147	301	0.542992329
302	111	0.543029018
304	432	0.543080403
253	200	0.543082343
59	329	0.543118435
65	134	0.543160774
253	202	0.543181728
212	107	0.543192001
217	2	0.543194223
169	126	0.543205176
304	194	0.543241803
304	56	0.543324715
93	121	0.543328408
145	494	0.543328678
232	148	0.543395815
93	99	0.543436558
281	11	0.543524345
329	464	0.543530944
65	8	0.543600783
59	256	0.543623876
244	107	0.543646876
119	160	0.543660216
329	219	0.543661018
281	170	0.543718305
212	482	0.543728343
50	285	0.543729462
169	2	0.543786755
147	173	0.543804329
145	102	0.54382407
126	47	0.543848903
53	117	0.543863265
110	8	0.54387554
63	6	0.543880014
65	244	0.543902252
370	27	0.544000625
65	210	0.544013627
253	162	0.54403762
147	233	0.544131981
147	56	0.544161109
59	253	0.54418533
169	109	0.544205998
142	17	0.544207243
282	15	0.544211433
145	137	0.544259064
304	199	0.544259997
236	131	0.544315456
61	119	0.544323155
63	3	0.544374082
165	323	0.544393347
119	186	0.544465532
147	82	0.54455404
253	429	0.54456375
378	11	0.544594821
93	154	0.544597378
364	164	0.544621388
282	494	0.544789045
285	114	0.544794326
210	108	0.544909329
147	185	0.544970135
282	205	0.545058237
63	176	0.545072538
145	149	0.545166218
147	109	0.545200019
255	111	0.545201497
120	7	0.545218819
269	108	0.545242475
329	233	0.545246564
142	138	0.545290496
61	185	0.545374017
53	158	0.545389309
253	245	0.545436096
61	108	0.545439859
377	80	0.545490111
212	126	0.545536399
377	174	0.545580964
377	495	0.545725452
252	202	0.545730249
240	100	0.545734867
65	145	0.545757458
377	51	0.545769145
120	195	0.545784528
119	494	0.545811834
59	479	0.54593652
181	110	0.545950911
63	482	0.545964475
126	126	0.546073563
364	98	0.546114088
50	87	0.546195028
244	482	0.546272054
145	193	0.546345301
147	205	0.546374354
165	108	0.546386993
244	126	0.546409909
252	257	0.546416409
364	199	0.546431524
244	158	0.546445141
302	47	0.546501265
304	46	0.546507781
65	4	0.546511304
214	180	0.546514132
165	154	0.546552414
378	165	0.546552779
165	494	0.546574077
61	493	0.54658614
304	105	0.546599552
304	174	0.546614193
7	173	0.546631702
50	208	0.546672799
217	88	0.546799946
244	146	0.546804376
252	92	0.546838292
244	111	0.546952416
252	105	0.546989834
217	48	0.547048881
126	183	0.547092996
59	104	0.547118304
7	175	0.54714583
370	160	0.547182465
282	233	0.547211553
253	482	0.547221358
281	183	0.547332111
253	193	0.547343181
377	139	0.547414582
364	202	0.547436126
282	202	0.547467301
364	72	0.547541507
364	253	0.547601866
93	84	0.547633173
65	152	0.547728356
236	183	0.54782438
126	146	0.547900698
61	97	0.547907167
236	127	0.547912841
93	175	0.547918922
63	145	0.547934966
169	122	0.54795423
65	83	0.547974536
308	140	0.547982515
12	158	0.548031885
282	143	0.548057138
236	178	0.54805971
304	323	0.548087253
308	71	0.548089066
50	155	0.548130553
281	83	0.548218626
364	319	0.548234664
378	136	0.548276864
41	149	0.548288314
63	243	0.548310587
329	493	0.548315271
364	255	0.548370334
53	148	0.54839591
61	149	0.548436234
252	277	0.548478343
281	5	0.548516574
253	194	0.548536842
282	165	0.548587479
147	260	0.548593375
337	90	0.548613186
12	3	0.54862589
252	83	0.54865823
282	79	0.548741536
12	2	0.548774124
53	119	0.548781081
329	144	0.54882246
323	158	0.548852242
119	479	0.548858956
282	483	0.548880584
169	240	0.548893851
304	201	0.54889754
7	110	0.548898351
252	79	0.548928885
342	6	0.548967472
7	15	0.54901296
44	174	0.549050645
61	80	0.549098177
169	48	0.549132203
50	105	0.549151977
364	429	0.549301621
110	4	0.549342462
282	73	0.549352216
222	110	0.549413209
169	16	0.549471516
378	86	0.549535587
65	127	0.54959559
61	113	0.549602032
329	133	0.549640567
169	145	0.549663864
308	113	0.549666166
7	174	0.549678654
364	153	0.549684837
119	107	0.549711627
281	245	0.549729335
329	103	0.549730175
50	303	0.549761437
59	200	0.549842191
282	102	0.549846782
50	98	0.549870539
282	464	0.549896737
253	12	0.549899939
50	257	0.549909184
302	160	0.549911794
222	146	0.549934606
370	92	0.550042656
290	90	0.550102813
1	160	0.550178498
7	1	0.550207553
147	255	0.550361693
342	180	0.550390635
169	245	0.550453933
93	131	0.550466025
65	186	0.550466335
253	303	0.55049077
147	376	0.550605532
323	113	0.550656691
240	11	0.550689844
281	1	0.550691807
282	12	0.550694875
147	162	0.550792109
50	85	0.550858819
206	152	0.550880986
[truncated: 187,585 more rows]
