# Supplementary material for: A Novel Approach Based on a Weighted Interactive Network to Predict Associations of MiRNAs and Diseases
Source: Int J Mol Sci. 2018 Dec 28;20(1):110. doi: 10.3390/ijms20010110 (PMC6337518; doi:10.3390/ijms20010110)
Supplement: Supplementary file 1 [file ijms-20-00110-s001.zip › Supplementary file 3.xlsx]

## Sheet: miRNA编号
1	hsa-let-7a
2	hsa-let-7b
3	hsa-let-7c
4	hsa-let-7d
5	hsa-let-7e
6	hsa-let-7f
7	hsa-let-7g
8	hsa-let-7i
9	hsa-mir-1
10	hsa-mir-100
11	hsa-mir-101
12	hsa-mir-103a
13	hsa-mir-103b
14	hsa-mir-105
15	hsa-mir-106a
16	hsa-mir-106b
17	hsa-mir-107
18	hsa-mir-10a
19	hsa-mir-10b
20	hsa-mir-1179
21	hsa-mir-1180
22	hsa-mir-1181
23	hsa-mir-1183
24	hsa-mir-1184
25	hsa-mir-1202
26	hsa-mir-1207
27	hsa-mir-122
28	hsa-mir-1224
29	hsa-mir-1227
30	hsa-mir-1228
31	hsa-mir-1229
32	hsa-mir-1231
33	hsa-mir-1233
34	hsa-mir-1234
35	hsa-mir-1236
36	hsa-mir-124
37	hsa-mir-1245a
38	hsa-mir-1245b
39	hsa-mir-1246
40	hsa-mir-1247
41	hsa-mir-1249
42	hsa-mir-124a
43	hsa-mir-1254
44	hsa-mir-1256
45	hsa-mir-1258
46	hsa-mir-125a
47	hsa-mir-125b
48	hsa-mir-126
49	hsa-mir-1260a
50	hsa-mir-1266
51	hsa-mir-127
52	hsa-mir-1271
53	hsa-mir-1273a
54	hsa-mir-1273c
55	hsa-mir-1275
56	hsa-mir-128
57	hsa-mir-1280
58	hsa-mir-1285
59	hsa-mir-1286
60	hsa-mir-1287
61	hsa-mir-129
62	hsa-mir-1290
63	hsa-mir-1293
64	hsa-mir-1296
65	hsa-mir-1297
66	hsa-mir-1299
67	hsa-mir-1301
68	hsa-mir-1302
69	hsa-mir-1303
70	hsa-mir-1305
71	hsa-mir-130a
72	hsa-mir-130b
73	hsa-mir-132
74	hsa-mir-1322
75	hsa-mir-1323
76	hsa-mir-133a
77	hsa-mir-133b
78	hsa-mir-134
79	hsa-mir-135a
80	hsa-mir-135b
81	hsa-mir-136
82	hsa-mir-137
83	hsa-mir-138
84	hsa-mir-139
85	hsa-mir-140
86	hsa-mir-141
87	hsa-mir-142
88	hsa-mir-143
89	hsa-mir-144
90	hsa-mir-145
91	hsa-mir-1469
92	hsa-mir-146a
93	hsa-mir-146b
94	hsa-mir-1471
95	hsa-mir-147a
96	hsa-mir-147b
97	hsa-mir-148a
98	hsa-mir-148b
99	hsa-mir-149
100	hsa-mir-150
101	hsa-mir-151
102	hsa-mir-151a
103	hsa-mir-151b
104	hsa-mir-152
105	hsa-mir-153
106	hsa-mir-154
107	hsa-mir-155
108	hsa-mir-15a
109	hsa-mir-15b
110	hsa-mir-16
111	hsa-mir-17
112	hsa-mir-181
113	hsa-mir-181a
114	hsa-mir-181b
115	hsa-mir-181c
116	hsa-mir-181d
117	hsa-mir-182
118	hsa-mir-1827
119	hsa-mir-183
120	hsa-mir-184
121	hsa-mir-185
122	hsa-mir-186
123	hsa-mir-187
124	hsa-mir-188
125	hsa-mir-189
126	hsa-mir-18a
127	hsa-mir-18b
128	hsa-mir-1909
129	hsa-mir-190a
130	hsa-mir-190b
131	hsa-mir-191
132	hsa-mir-1915
133	hsa-mir-192
134	hsa-mir-193a
135	hsa-mir-193b
136	hsa-mir-194
137	hsa-mir-195
138	hsa-mir-196a
139	hsa-mir-196b
140	hsa-mir-197
141	hsa-mir-1972
142	hsa-mir-198
143	hsa-mir-199a
144	hsa-mir-199b
145	hsa-mir-19a
146	hsa-mir-19b
147	hsa-mir-200
148	hsa-mir-200a
149	hsa-mir-200b
150	hsa-mir-200c
151	hsa-mir-202
152	hsa-mir-203
153	hsa-mir-204
154	hsa-mir-205
155	hsa-mir-206
156	hsa-mir-208a
157	hsa-mir-208b
158	hsa-mir-20a
159	hsa-mir-20b
160	hsa-mir-21
161	hsa-mir-210
162	hsa-mir-211
163	hsa-mir-2110
164	hsa-mir-212
165	hsa-mir-214
166	hsa-mir-215
167	hsa-mir-216a
168	hsa-mir-216b
169	hsa-mir-217
170	hsa-mir-218
171	hsa-mir-219
172	hsa-mir-22
173	hsa-mir-221
174	hsa-mir-222
175	hsa-mir-223
176	hsa-mir-224
177	hsa-mir-2355
178	hsa-mir-23a
179	hsa-mir-23b
180	hsa-mir-24
181	hsa-mir-25
182	hsa-mir-26
183	hsa-mir-26a
184	hsa-mir-26b
185	hsa-mir-27a
186	hsa-mir-27b
187	hsa-mir-28
188	hsa-mir-2861
189	hsa-mir-296
190	hsa-mir-297
191	hsa-mir-298
192	hsa-mir-299
193	hsa-mir-29a
194	hsa-mir-29b
195	hsa-mir-29c
196	hsa-mir-300
197	hsa-mir-301a
198	hsa-mir-301b
199	hsa-mir-302a
200	hsa-mir-302b
201	hsa-mir-302c
202	hsa-mir-302d
203	hsa-mir-302e
204	hsa-mir-302f
205	hsa-mir-30a
206	hsa-mir-30b
207	hsa-mir-30c
208	hsa-mir-30d
209	hsa-mir-30e
210	hsa-mir-31
211	hsa-mir-3130
212	hsa-mir-3148
213	hsa-mir-3151
214	hsa-mir-3163
215	hsa-mir-3179
216	hsa-mir-3186
217	hsa-mir-3196
218	hsa-mir-32
219	hsa-mir-320a
220	hsa-mir-320b
221	hsa-mir-320c
222	hsa-mir-320d
223	hsa-mir-320e
224	hsa-mir-323a
225	hsa-mir-323b
226	hsa-mir-324
227	hsa-mir-325
228	hsa-mir-326
229	hsa-mir-328
230	hsa-mir-329
231	hsa-mir-330
232	hsa-mir-331
233	hsa-mir-335
234	hsa-mir-337
235	hsa-mir-338
236	hsa-mir-339
237	hsa-mir-33a
238	hsa-mir-33b
239	hsa-mir-340
240	hsa-mir-342
241	hsa-mir-345
242	hsa-mir-346
243	hsa-mir-34a
244	hsa-mir-34b
245	hsa-mir-34c
246	hsa-mir-361
247	hsa-mir-362
248	hsa-mir-363
249	hsa-mir-365a
250	hsa-mir-365b
251	hsa-mir-367
252	hsa-mir-369
253	hsa-mir-370
254	hsa-mir-371
255	hsa-mir-371a
256	hsa-mir-372
257	hsa-mir-373
258	hsa-mir-374a
259	hsa-mir-374b
260	hsa-mir-375
261	hsa-mir-376a
262	hsa-mir-376b
263	hsa-mir-376c
264	hsa-mir-377
265	hsa-mir-378a
266	hsa-mir-378b
267	hsa-mir-378c
268	hsa-mir-378d
269	hsa-mir-378e
270	hsa-mir-378f
271	hsa-mir-378g
272	hsa-mir-378h
273	hsa-mir-378i
274	hsa-mir-379
275	hsa-mir-381
276	hsa-mir-382
277	hsa-mir-383
278	hsa-mir-384
279	hsa-mir-3940
280	hsa-mir-409
281	hsa-mir-410
282	hsa-mir-411
283	hsa-mir-421
284	hsa-mir-422a
285	hsa-mir-423
286	hsa-mir-424
287	hsa-mir-425
288	hsa-mir-4257
289	hsa-mir-429
290	hsa-mir-4306
291	hsa-mir-431
292	hsa-mir-432
293	hsa-mir-433
294	hsa-mir-448
295	hsa-mir-449a
296	hsa-mir-449b
297	hsa-mir-449c
298	hsa-mir-450a
299	hsa-mir-450b
300	hsa-mir-451
301	hsa-mir-451a
302	hsa-mir-451b
303	hsa-mir-452
304	hsa-mir-454
305	hsa-mir-455
306	hsa-mir-4792
307	hsa-mir-483
308	hsa-mir-484
309	hsa-mir-485
310	hsa-mir-486
311	hsa-mir-487a
312	hsa-mir-487b
313	hsa-mir-488
314	hsa-mir-489
315	hsa-mir-490
316	hsa-mir-491
317	hsa-mir-492
318	hsa-mir-493
319	hsa-mir-494
320	hsa-mir-495
321	hsa-mir-497
322	hsa-mir-498
323	hsa-mir-499a
324	hsa-mir-499b
325	hsa-mir-500a
326	hsa-mir-500b
327	hsa-mir-501
328	hsa-mir-502
329	hsa-mir-503
330	hsa-mir-504
331	hsa-mir-505
332	hsa-mir-506
333	hsa-mir-507
334	hsa-mir-508
335	hsa-mir-509
336	hsa-mir-510
337	hsa-mir-511
338	hsa-mir-512
339	hsa-mir-513a
340	hsa-mir-513b
341	hsa-mir-513c
342	hsa-mir-514a
343	hsa-mir-515
344	hsa-mir-516a
345	hsa-mir-516b
346	hsa-mir-517a
347	hsa-mir-517c
348	hsa-mir-518a
349	hsa-mir-518b
350	hsa-mir-518c
351	hsa-mir-518e
352	hsa-mir-518f
353	hsa-mir-519a
354	hsa-mir-519b
355	hsa-mir-519c
356	hsa-mir-519d
357	hsa-mir-519e
358	hsa-mir-520a
359	hsa-mir-520b
360	hsa-mir-520c
361	hsa-mir-520d
362	hsa-mir-520e
363	hsa-mir-520f
364	hsa-mir-520g
365	hsa-mir-520h
366	hsa-mir-521
367	hsa-mir-522
368	hsa-mir-523
369	hsa-mir-524
370	hsa-mir-525
371	hsa-mir-526a
372	hsa-mir-526b
373	hsa-mir-527
374	hsa-mir-532
375	hsa-mir-539
376	hsa-mir-542
377	hsa-mir-544a
378	hsa-mir-544b
379	hsa-mir-545
380	hsa-mir-548a
381	hsa-mir-548b
382	hsa-mir-548c
383	hsa-mir-548d
384	hsa-mir-550a
385	hsa-mir-550b
386	hsa-mir-551a
387	hsa-mir-552
388	hsa-mir-557
389	hsa-mir-561
390	hsa-mir-564
391	hsa-mir-566
392	hsa-mir-567
393	hsa-mir-569
394	hsa-mir-570
395	hsa-mir-571
396	hsa-mir-572
397	hsa-mir-574
398	hsa-mir-575
399	hsa-mir-577
400	hsa-mir-582
401	hsa-mir-583
402	hsa-mir-584
403	hsa-mir-589
404	hsa-mir-590
405	hsa-mir-591
406	hsa-mir-592
407	hsa-mir-593
408	hsa-mir-595
409	hsa-mir-596
410	hsa-mir-598
411	hsa-mir-599
412	hsa-mir-600
413	hsa-mir-601
414	hsa-mir-602
415	hsa-mir-603
416	hsa-mir-605
417	hsa-mir-608
418	hsa-mir-610
419	hsa-mir-611
420	hsa-mir-612
421	hsa-mir-614
422	hsa-mir-615
423	hsa-mir-616
424	hsa-mir-617
425	hsa-mir-619
426	hsa-mir-621
427	hsa-mir-622
428	hsa-mir-624
429	hsa-mir-625
430	hsa-mir-627
431	hsa-mir-628
432	hsa-mir-629
433	hsa-mir-630
434	hsa-mir-632
435	hsa-mir-633
436	hsa-mir-635
437	hsa-mir-636
438	hsa-mir-637
439	hsa-mir-638
440	hsa-mir-640
441	hsa-mir-641
442	hsa-mir-642a
443	hsa-mir-642b
444	hsa-mir-646
445	hsa-mir-647
446	hsa-mir-648
447	hsa-mir-650
448	hsa-mir-652
449	hsa-mir-654
450	hsa-mir-655
451	hsa-mir-657
452	hsa-mir-658
453	hsa-mir-659
454	hsa-mir-660
455	hsa-mir-661
456	hsa-mir-662
457	hsa-mir-663
458	hsa-mir-663a
459	hsa-mir-663b
460	hsa-mir-664
461	hsa-mir-668
462	hsa-mir-671
463	hsa-mir-675
464	hsa-mir-7
465	hsa-mir-708
466	hsa-mir-711
467	hsa-mir-718
468	hsa-mir-720
469	hsa-mir-744
470	hsa-mir-758
471	hsa-mir-760
472	hsa-mir-765
473	hsa-mir-766
474	hsa-mir-767
475	hsa-mir-769
476	hsa-mir-873
477	hsa-mir-874
478	hsa-mir-885
479	hsa-mir-9
480	hsa-mir-92
481	hsa-mir-922
482	hsa-mir-92a
483	hsa-mir-92b
484	hsa-mir-93
485	hsa-mir-933
486	hsa-mir-935
487	hsa-mir-938
488	hsa-mir-941
489	hsa-mir-942
490	hsa-mir-944
491	hsa-mir-95
492	hsa-mir-96
493	hsa-mir-98
494	hsa-mir-99a
495	hsa-mir-99b
